# Supplementary material for: Olfactory Receptor OR7A17 Expression Correlates with All-Trans Retinoic Acid (ATRA)-Induced Suppression of Proliferation in Human Keratinocyte Cells
Source: Int J Mol Sci. 2021 Nov 14;22(22):12304. doi: 10.3390/ijms222212304 (PMC8623719; doi:10.3390/ijms222212304)
Supplement: Supplementary file 1 [file ijms-22-12304-s001.zip]

Archive with 1 entries (1 files):
- ijms-1428958-supplementary.pdf
